# Supplementary material for: Incidence and Predictors of Mortality among Community-Dwelling Older Adults in Malaysia: A 5 Years Longitudinal Study
Source: Int J Environ Res Public Health. 2022 Jul 22;19(15):8943. doi: 10.3390/ijerph19158943 (PMC9331297; doi:10.3390/ijerph19158943)
Supplement: Supplementary file 1 [file ijerph-19-08943-s001.zip]

Archive with 1 entries (1 files):
- ijerph-1753619-supplementary.pdf
